# Supplementary material for: Priority Control of Agricultural and Traffic Sources of Soil Heavy Metals: An Integrated Source-Oriented Risk Assessment in the Drawdown Zone of the Danjiangkou Reservoir
Source: Toxics. 2025 Dec 13;13(12):1073. doi: 10.3390/toxics13121073 (PMC12737257; doi:10.3390/toxics13121073)
Supplement: Supplementary file 1 [file toxics-13-01073-s001.zip]

Archive with 1 entries (1 files):
- toxics-4027685-supplementary.pdf
